# Supplementary material for: EGFR inhibition augments the therapeutic efficacy of the NAT10 inhibitor Remodelin in Colorectal cancer
Source: J Exp Clin Cancer Res. 2025 Feb 4;44:37. doi: 10.1186/s13046-025-03277-y (PMC11792579; doi:10.1186/s13046-025-03277-y)
Supplement: Supplementary file 4 — Supplementary Material 4: Additional file 4: Supplementary Table 4. Mass spectrometry identification of NAT10 ubiquitination sites. [file 13046_2025_3277_MOESM4_ESM.xlsx]

## Sheet: Summary
Header line description of table 1
Peptides	Number of peptides which spectrum hit
Modified peptides	Total number of modified peptides identified
Identified proteins	Number of proteins detected by spectrum search analysis
Comparable proteins	Number of proteins comparable
Identified sites	Number of modification sites detected by spectrum search analysis
Comparable sites	Number of modification sites comparable
Header line description of worksheet "Site_quant"
Protein accession	Protein accession number of database used for search
Position	Modification site localization in protein
Amino acid	The amino acid that modification site modified
Protein description	Protein functional description
Gene name	Name of the gene associated to the protein sequence
Modified sequence	Identified peptide sequence marked with modification sites localization probabilities
Localization probability	Probability of a certain amino acid containing this modification in this peptide
Header line description of worksheet "Peptide_quant"
Sequence	Identified peptide amino acid sequence
Length	Identified peptide amino acid length
Modifications	Identified peptide with modification markers
Modified sequence	Identified peptide sequence marked with modification sites localization probabilities
Protein accession	Protein accession number of database used for search
Protein description	Protein functional description
Gene name	Name of the gene associated to the protein sequence
Charge	The charge-state of the peptide

## Sheet: Site_quant of NAT10
Protein accession	Position	Amino acid	Protein description	Gene name	Localization probability	Modified sequence	Intensity case_1	Intensity case_2	Intensity case_3	case_1	case_2	case_3
Q9H0A0	989	K	RNA cytidine acetyltransferase OS=Homo sapiens OX=9606 GN=NAT10 PE=1 SV=2	NAT10	0.998978	AGPNASIISLK(GG)SDK	4661.54			1
Q9H0A0	266	K	RNA cytidine acetyltransferase OS=Homo sapiens OX=9606 GN=NAT10 PE=1 SV=2	NAT10	0.991391	AVLK(GG)FIEGISEK	14234.6	31959.4	18872	0.656315	1.47355	0.870132
Q9H0A0	520	K	RNA cytidine acetyltransferase OS=Homo sapiens OX=9606 GN=NAT10 PE=1 SV=2	NAT10	0.995461	DTLFC(Carbamidomethyl)YHK(GG)ASEVFLQR	18880.7	20764.4	20805.8	0.936993	1.03048	1.03253
Q9H0A0	256	K	RNA cytidine acetyltransferase OS=Homo sapiens OX=9606 GN=NAT10 PE=1 SV=2	NAT10	0.997119	ESLQDTQPVGVLVDC(Carbamidomethyl)C(Carbamidomethyl)K(GG)TLDQAK	12037.2	10984	6078.81	1.24095	1.13237	0.626681
Q9H0A0	274	K	RNA cytidine acetyltransferase OS=Homo sapiens OX=9606 GN=NAT10 PE=1 SV=2	NAT10	0.999814	FIEGISEK(GG)TLR	37581.9	50887.5	47070.7	0.831825	1.12633	1.04185
Q9H0A0	195	K	RNA cytidine acetyltransferase OS=Homo sapiens OX=9606 GN=NAT10 PE=1 SV=2	NAT10	0.99832	FILSLASC(Carbamidomethyl)K(GG)K	47271	39546.1	26136.4	1.2555	1.05033	0.694173
Q9H0A0	689	K	RNA cytidine acetyltransferase OS=Homo sapiens OX=9606 GN=NAT10 PE=1 SV=2	NAT10	0.998709	K(GG)DLPPLLLK	34868.2	33679.5	37841.2	0.983229	0.949709	1.06706
Q9H0A0	61	K	RNA cytidine acetyltransferase OS=Homo sapiens OX=9606 GN=NAT10 PE=1 SV=2	NAT10	0.997781	K(GG)ELGFSSHR	44752.6	39760	44924.1	1.03725	0.921532	1.04122
Q9H0A0	802	K	RNA cytidine acetyltransferase OS=Homo sapiens OX=9606 GN=NAT10 PE=1 SV=2	NAT10	0.999817	NMGK(GG)PAQPALSR	29585.1	24948.3	28643.8	1.06706	0.899825	1.03311
Q9H0A0	447	K	RNA cytidine acetyltransferase OS=Homo sapiens OX=9606 GN=NAT10 PE=1 SV=2	NAT10	0.998674	QQSAQSQVSTTAENK(GG)TTTTAR	5337.11	5599.7	5260.57	0.988514	1.03715	0.974337
Q9H0A0	426	K	RNA cytidine acetyltransferase OS=Homo sapiens OX=9606 GN=NAT10 PE=1 SV=2	NAT10	0.999514	SLSLK(GG)LIQQLR	9685.01	21087.5	25108	0.519949	1.1321	1.34795
Q9H0A0	262	K	RNA cytidine acetyltransferase OS=Homo sapiens OX=9606 GN=NAT10 PE=1 SV=2	NAT10	0.998483	TLDQAK(GG)AVLK	14517.4	11046.1	24021.2	0.87834	0.668319	1.45334

## Sheet: Peptide_quant of NAT10
Sequence	Length	Modifications	Modified sequence	Protein accession	Protein description	Gene name	Charge	Localization probability	Intensity case_1	Intensity case_2	Intensity case_3
AGFVPVYLR	9	Unmodified	AGFVPVYLR	Q9H0A0	RNA cytidine acetyltransferase OS=Homo sapiens OX=9606 GN=NAT10 PE=1 SV=2	NAT10	2	0.999036	71347.1	76959.5	85416.1
AGPNASIISLKSDK	14	GG	AGPNASIISLK(GG)SDK	Q9H0A0	RNA cytidine acetyltransferase OS=Homo sapiens OX=9606 GN=NAT10 PE=1 SV=2	NAT10	2	0.998978	4661.54
ALQLLQMYYEGR	12	Unmodified	ALQLLQMYYEGR	Q9H0A0	RNA cytidine acetyltransferase OS=Homo sapiens OX=9606 GN=NAT10 PE=1 SV=2	NAT10	2	0.999998	201230	247098	276572
ARPSVLWCYK	10	Carbamidomethyl	ARPSVLWC(Carbamidomethyl)YK	Q9H0A0	RNA cytidine acetyltransferase OS=Homo sapiens OX=9606 GN=NAT10 PE=1 SV=2	NAT10	2	0.999999	21394.5	19685.1	15477.3
ARPSVLWCYK	10	Carbamidomethyl	ARPSVLWC(Carbamidomethyl)YK	Q9H0A0	RNA cytidine acetyltransferase OS=Homo sapiens OX=9606 GN=NAT10 PE=1 SV=2	NAT10	3	0.999904	77197.4	76434.2	71508.6
AVLKFIEGISEK	12	GG	AVLK(GG)FIEGISEK	Q9H0A0	RNA cytidine acetyltransferase OS=Homo sapiens OX=9606 GN=NAT10 PE=1 SV=2	NAT10	2	0.990798		17925.9	18872
AVLKFIEGISEK	12	GG	AVLK(GG)FIEGISEK	Q9H0A0	RNA cytidine acetyltransferase OS=Homo sapiens OX=9606 GN=NAT10 PE=1 SV=2	NAT10	3	0.991391	14234.6	14033.5
DQVVILHHMLSK	12	Unmodified	DQVVILHHMLSK	Q9H0A0	RNA cytidine acetyltransferase OS=Homo sapiens OX=9606 GN=NAT10 PE=1 SV=2	NAT10	2	0.999999	48725.9	49768.8	55328.2
DQVVILHHMLSK	12	Unmodified	DQVVILHHMLSK	Q9H0A0	RNA cytidine acetyltransferase OS=Homo sapiens OX=9606 GN=NAT10 PE=1 SV=2	NAT10	3	0.999988	137696	162835	134914
DTLFCYHK	8	Carbamidomethyl	DTLFC(Carbamidomethyl)YHK	Q9H0A0	RNA cytidine acetyltransferase OS=Homo sapiens OX=9606 GN=NAT10 PE=1 SV=2	NAT10	2	0.999942	34795.7	34759.8	33474.6
DTLFCYHKASEVFLQR	16	Carbamidomethyl,GG	DTLFC(Carbamidomethyl)YHK(GG)ASEVFLQR	Q9H0A0	RNA cytidine acetyltransferase OS=Homo sapiens OX=9606 GN=NAT10 PE=1 SV=2	NAT10	3	0.995461	18880.7	20764.4	20805.8
EELEALFLPYDLK	13	Unmodified	EELEALFLPYDLK	Q9H0A0	RNA cytidine acetyltransferase OS=Homo sapiens OX=9606 GN=NAT10 PE=1 SV=2	NAT10	2	0.999951	31546.8	30044.8	31000.8
ESLQDTQPVGVLVDCCKTLDQAK	23	2 Carbamidomethyl,GG	ESLQDTQPVGVLVDC(Carbamidomethyl)C(Carbamidomethyl)K(GG)TLDQAK	Q9H0A0	RNA cytidine acetyltransferase OS=Homo sapiens OX=9606 GN=NAT10 PE=1 SV=2	NAT10	3	0.997119	12037.2	10984	6078.81
FIEGISEKTLR	11	GG	FIEGISEK(GG)TLR	Q9H0A0	RNA cytidine acetyltransferase OS=Homo sapiens OX=9606 GN=NAT10 PE=1 SV=2	NAT10	2	0.999814	18676.8	26719.8	19910.9
FIEGISEKTLR	11	GG	FIEGISEK(GG)TLR	Q9H0A0	RNA cytidine acetyltransferase OS=Homo sapiens OX=9606 GN=NAT10 PE=1 SV=2	NAT10	3	0.999514	18905.1	24167.7	27159.8
FILSLASCK	9	Carbamidomethyl	FILSLASC(Carbamidomethyl)K	Q9H0A0	RNA cytidine acetyltransferase OS=Homo sapiens OX=9606 GN=NAT10 PE=1 SV=2	NAT10	2	0.999927	345808	331165	373097
FILSLASCKK	10	Carbamidomethyl,GG	FILSLASC(Carbamidomethyl)K(GG)K	Q9H0A0	RNA cytidine acetyltransferase OS=Homo sapiens OX=9606 GN=NAT10 PE=1 SV=2	NAT10	2	0.99832	37701.6	32864.5	20695.3
FILSLASCKK	10	Carbamidomethyl,GG	FILSLASC(Carbamidomethyl)K(GG)K	Q9H0A0	RNA cytidine acetyltransferase OS=Homo sapiens OX=9606 GN=NAT10 PE=1 SV=2	NAT10	3	0.997085	9569.4	6681.61	5441.14
GKDQVVILHHMLSK	14	Unmodified	GKDQVVILHHMLSK	Q9H0A0	RNA cytidine acetyltransferase OS=Homo sapiens OX=9606 GN=NAT10 PE=1 SV=2	NAT10	2	0.999817	14792.1	11276.5	15357.4
GKDQVVILHHMLSK	14	Unmodified	GKDQVVILHHMLSK	Q9H0A0	RNA cytidine acetyltransferase OS=Homo sapiens OX=9606 GN=NAT10 PE=1 SV=2	NAT10	3	0.999814	31112.4		16842.1
GKDQVVILHHMLSK	14	Unmodified	GKDQVVILHHMLSK	Q9H0A0	RNA cytidine acetyltransferase OS=Homo sapiens OX=9606 GN=NAT10 PE=1 SV=2	NAT10	4	0.99791	50213.9	47727.4	46091.9
KDLPPLLLK	9	GG	K(GG)DLPPLLLK	Q9H0A0	RNA cytidine acetyltransferase OS=Homo sapiens OX=9606 GN=NAT10 PE=1 SV=2	NAT10	2	0.998709	17317.3	16138.1	14256.8
KDLPPLLLK	9	GG	K(GG)DLPPLLLK	Q9H0A0	RNA cytidine acetyltransferase OS=Homo sapiens OX=9606 GN=NAT10 PE=1 SV=2	NAT10	3	0.997364	17550.9	17541.4	23584.4
KELGFSSHR	9	GG	K(GG)ELGFSSHR	Q9H0A0	RNA cytidine acetyltransferase OS=Homo sapiens OX=9606 GN=NAT10 PE=1 SV=2	NAT10	2	0.997781	17763.1	12761.8	13864.8
KELGFSSHR	9	GG	K(GG)ELGFSSHR	Q9H0A0	RNA cytidine acetyltransferase OS=Homo sapiens OX=9606 GN=NAT10 PE=1 SV=2	NAT10	3	0.996632	26989.5	26998.2	31059.3
LDYLGVSYGLTPR	13	Unmodified	LDYLGVSYGLTPR	Q9H0A0	RNA cytidine acetyltransferase OS=Homo sapiens OX=9606 GN=NAT10 PE=1 SV=2	NAT10	2	0.999991	118620	127721	117984
LMALYVASHYK	11	Unmodified	LMALYVASHYK	Q9H0A0	RNA cytidine acetyltransferase OS=Homo sapiens OX=9606 GN=NAT10 PE=1 SV=2	NAT10	2	0.999955	1978510	1774720	2002320
LMALYVASHYK	11	Unmodified	LMALYVASHYK	Q9H0A0	RNA cytidine acetyltransferase OS=Homo sapiens OX=9606 GN=NAT10 PE=1 SV=2	NAT10	3	0.999927	847928	742709	815306
NMGKPAQPALSR	12	GG	NMGK(GG)PAQPALSR	Q9H0A0	RNA cytidine acetyltransferase OS=Homo sapiens OX=9606 GN=NAT10 PE=1 SV=2	NAT10	2	0.999817	29585.1	24948.3	28643.8
NMVDYHLIMDMIPAISR	17	Unmodified	NMVDYHLIMDMIPAISR	Q9H0A0	RNA cytidine acetyltransferase OS=Homo sapiens OX=9606 GN=NAT10 PE=1 SV=2	NAT10	3	0.999889	56156.1	38811.3	29429.7
PSVLWCYK	8	Carbamidomethyl	PSVLWC(Carbamidomethyl)YK	Q9H0A0	RNA cytidine acetyltransferase OS=Homo sapiens OX=9606 GN=NAT10 PE=1 SV=2	NAT10	2	0.999964	159890	142620	143942
QLYTVTMDVHSR	12	Unmodified	QLYTVTMDVHSR	Q9H0A0	RNA cytidine acetyltransferase OS=Homo sapiens OX=9606 GN=NAT10 PE=1 SV=2	NAT10	2	0.999991	28892.7	26105.3	24890.4
QLYTVTMDVHSR	12	Unmodified	QLYTVTMDVHSR	Q9H0A0	RNA cytidine acetyltransferase OS=Homo sapiens OX=9606 GN=NAT10 PE=1 SV=2	NAT10	3	0.999978	12115.4	14904.8	17817.8
QQSAQSQVSTTAENK	15	Unmodified	QQSAQSQVSTTAENK	Q9H0A0	RNA cytidine acetyltransferase OS=Homo sapiens OX=9606 GN=NAT10 PE=1 SV=2	NAT10	2	0.99976	6635.99	11297.1	9142.03
QQSAQSQVSTTAENKTTTTAR	21	GG	QQSAQSQVSTTAENK(GG)TTTTAR	Q9H0A0	RNA cytidine acetyltransferase OS=Homo sapiens OX=9606 GN=NAT10 PE=1 SV=2	NAT10	3	0.998674	5337.11	5599.7	5260.57
SLFVVVGDR	9	Unmodified	SLFVVVGDR	Q9H0A0	RNA cytidine acetyltransferase OS=Homo sapiens OX=9606 GN=NAT10 PE=1 SV=2	NAT10	2	0.999883	1221270	1144430	1097280
SLSLKLIQQLR	11	GG	SLSLK(GG)LIQQLR	Q9H0A0	RNA cytidine acetyltransferase OS=Homo sapiens OX=9606 GN=NAT10 PE=1 SV=2	NAT10	2	0.999514	9685.01	21087.5	25108
SMDLSEYIIR	10	Unmodified	SMDLSEYIIR	Q9H0A0	RNA cytidine acetyltransferase OS=Homo sapiens OX=9606 GN=NAT10 PE=1 SV=2	NAT10	2	0.999719	17498	17708
STVALTAAR	9	Unmodified	STVALTAAR	Q9H0A0	RNA cytidine acetyltransferase OS=Homo sapiens OX=9606 GN=NAT10 PE=1 SV=2	NAT10	2	0.999855	46416.3	52297	56206.1
TEAHQDVVGR	10	Unmodified	TEAHQDVVGR	Q9H0A0	RNA cytidine acetyltransferase OS=Homo sapiens OX=9606 GN=NAT10 PE=1 SV=2	NAT10	2	0.990186	9076.35		5464.19
TLDQAKAVLK	10	GG	TLDQAK(GG)AVLK	Q9H0A0	RNA cytidine acetyltransferase OS=Homo sapiens OX=9606 GN=NAT10 PE=1 SV=2	NAT10	2	0.998483	4245.34	3094.77	7309.5
TLDQAKAVLK	10	GG	TLDQAK(GG)AVLK	Q9H0A0	RNA cytidine acetyltransferase OS=Homo sapiens OX=9606 GN=NAT10 PE=1 SV=2	NAT10	3	0.992169	10272.1	7951.38	16711.7
TLTDEDEADQGGWLAAFWK	19	Unmodified	TLTDEDEADQGGWLAAFWK	Q9H0A0	RNA cytidine acetyltransferase OS=Homo sapiens OX=9606 GN=NAT10 PE=1 SV=2	NAT10	3	0.999997	15764.6	24009.8	17824.4
TVETVEGGGLVVILLR	16	Unmodified	TVETVEGGGLVVILLR	Q9H0A0	RNA cytidine acetyltransferase OS=Homo sapiens OX=9606 GN=NAT10 PE=1 SV=2	NAT10	2	0.999977	98037.6	91410.8	84210.6
TVETVEGGGLVVILLR	16	Unmodified	TVETVEGGGLVVILLR	Q9H0A0	RNA cytidine acetyltransferase OS=Homo sapiens OX=9606 GN=NAT10 PE=1 SV=2	NAT10	3	0.999954	175325	205476	216844
WLNDLLCLDCLNITR	15	2 Carbamidomethyl	WLNDLLC(Carbamidomethyl)LDC(Carbamidomethyl)LNITR	Q9H0A0	RNA cytidine acetyltransferase OS=Homo sapiens OX=9606 GN=NAT10 PE=1 SV=2	NAT10	2	0.99995	28173.6	33228.9	30675
WLNDLLCLDCLNITR	15	2 Carbamidomethyl	WLNDLLC(Carbamidomethyl)LDC(Carbamidomethyl)LNITR	Q9H0A0	RNA cytidine acetyltransferase OS=Homo sapiens OX=9606 GN=NAT10 PE=1 SV=2	NAT10	3	0.999991		23017.5	28022.3
YCYYNETHK	9	Carbamidomethyl	YC(Carbamidomethyl)YYNETHK	Q9H0A0	RNA cytidine acetyltransferase OS=Homo sapiens OX=9606 GN=NAT10 PE=1 SV=2	NAT10	2	0.998812	4694	8254.81	9863.67
